# Supplementary material for: Bio-Based Viscoelastic Polyurethane Foams: Functional Behavior Across Application Temperatures
Source: Polymers (Basel). 2026 Jan 8;18(2):174. doi: 10.3390/polym18020174 (PMC12846099; doi:10.3390/polym18020174)
Supplement: Supplementary file 1 [file polymers-18-00174-s001.zip]

Archive with 1 entries (1 files):
- polymers-4058793-supplementary.pdf
